# Supplementary material for: Genome-wide identification of Gramineae histone modification genes and their potential roles in regulating wheat and maize growth and stress responses
Source: BMC Plant Biol. 2021 Nov 20;21:543. doi: 10.1186/s12870-021-03332-8 (PMC8605605; doi:10.1186/s12870-021-03332-8)
Supplement: Supplementary file 9 — Additional file 9: Table S1. List of HM gene families in Arabidopsis, O. sativa (rice), T. aestivum, H. vulgare, S. bicolor, S. viridis, S. italica, and Z. mays genomes. Table S2. Ka, Ks, and Ka/Ks values of each Gramineae duplication gene pair. Table S3. Ka, Ks, and Ka/Ks values of duplication gene pairs between Arabidopsis and each Gramineae species. Table S4. Ka, Ks, and Ka/Ks values of duplication gene pairs between rice and each Gramineae species. Table S5. Common DEGs among different classes. [file 12870_2021_3332_MOESM9_ESM.xlsx]

## Sheet: Table S1
Table S1 List of HM gene families in Arabidopsis, rice, T. aestivum, H. vulgare, S. bicolor, S. viridis, S. italica, and Z. mays genomes
Transcript ID	Gene Name	CDS (bp)	Protein Length (aa)
SDG gene family
AT2G23380.1	AtSDG1	2709	902
AT4G15180.1	AtSDG2	7008	2335
AT2G33290.1	AtSDG3	1956	651
AT4G30860.1	AtSDG4	1494	497
AT1G02580.1	AtSDG5	2070	689
AT2G23740.1	AtSDG6	4128	1375
AT2G44150.1	AtSDG7	1092	363
AT1G77300.1	AtSDG8	5418	1805
AT2G35160.1	AtSDG9	2385	794
AT4G02020.1	AtSDG10	2571	856
AT2G05900.1	AtSDG11	939	312
AT1G04050.1	AtSDG13	2205	734
AT3G61740.1	AtSDG14	3057	1018
AT5G09790.1	AtSDG15	1137	378
AT4G27910.1	AtSDG16	3084	1027
AT1G17770.1	AtSDG17	2082	693
AT5G43990.1	AtSDG18	2154	717
AT1G73100.1	AtSDG19	2010	669
AT3G03750.1	AtSDG20	1017	338
AT2G24740.1	AtSDG21	2268	755
AT4G13460.1	AtSDG22	1953	650
AT2G22740.1	AtSDG23	2373	790
AT3G59960.1	AtSDG24	990	329
AT5G42400.1	AtSDG25	4167	1388
AT1G76710.1	AtSDG26	1479	492
AT2G31650.1	AtSDG27	3189	1062
AT5G53430.1	AtSDG29	3132	1043
AT1G05830.1	AtSDG30	3252	1083
AT3G04380.1	AtSDG31	1479	492
AT5G04940.1	AtSDG32	2013	670
AT5G13960.1	AtSDG33	1875	624
AT5G24330.1	AtSDG34	1050	349
AT1G26760.1	AtSDG35	1638	545
AT3G21820.1	AtSDG36	1422	473
AT2G17900.1	AtSDG37	1458	485
AT5G06620.1	AtSDG38	978	325
AT2G19640.1	AtSDG39	1026	341
AT5G17240.1	AtSDG40	1476	491
AT1G43245.1	AtSDG41	1677	558
AT1G01920.1	AtSDG42	1719	572
AT1G14030.1	AtSDG43	1449	482
LOC_Os08g08210.1	OsSDG701	2811	936
LOC_Os04g45990.1	OsSDG703	2529	842
LOC_Os11g38900.1	OsSDG704	2445	814
LOC_Os01g46700.1	OsSDG705	3051	1016
LOC_Os02g47900.1	OsSDG706	1599	532
LOC_Os08g34370.1	OsSDG707	1575	524
LOC_Os04g34976.2	OsSDG708	1545	514
LOC_Os01g59620.1	OsSDG709	2214	737
LOC_Os08g30910.1	OsSDG710	3882	1293
LOC_Os06g16390.1	OsSDG711	2694	897
LOC_Os02g40770.1	OsSDG712	2229	742
LOC_Os03g20430.1	OsSDG713	1608	535
LOC_Os01g70220.1	OsSDG714	1995	664
LOC_Os08g45130.1	OsSDG715	1788	595
LOC_Os03g49730.1	OsSDG716	1512	503
LOC_Os12g41900.1	OsSDG717	3642	1213
LOC_Os03g19480.1	OsSDG718	2691	896
LOC_Os01g73460.1	OsSDG720	1161	386
LOC_Os01g11952.1	OsSDG721	2979	992
LOC_Os04g53700.1	OsSDG722	1557	518
LOC_Os09g04890.1	OsSDG723	3072	1023
LOC_Os09g13740.1	OsSDG724	1188	395
LOC_Os02g34850.1	OsSDG725	2376	791
LOC_Os07g25450.1	OsSDG726	2058	685
LOC_Os09g19830.1	OsSDG727	3609	1202
LOC_Os05g41172.1	OsSDG728	2022	673
LOC_Os01g56540.1	OsSDG729	1035	344
LOC_Os02g03030.1	OsSDG730	1089	362
LOC_Os07g28840.1	OsSDG731	1443	480
LOC_Os09g38440.1	OsSDG732	2136	711
LOC_Os11g03700.1	OsSDG733	1998	665
LOC_Os12g03460.1	OsSDG734	237	78
LOC_Os02g39800.1	OsSDG736	663	220
LOC_Os04g34610.1	OsSDG738	2304	767
LOC_Os03g07260.1	OsSDG739	1614	537
LOC_Os08g10470.1	OsSDG740	1182	393
LOC_Os10g27060.1	OsSDG741	900	299
TraesCS1A02G042900.1	TaSDG1	1941	646
TraesCS1A02G117300.1	TaSDG2	2844	947
TraesCS1A02G241600.3	TaSDG3	2412	803
TraesCS1A02G308300.1	TaSDG4	2025	674
TraesCS1A02G362000.1	TaSDG5	2031	676
TraesCS1B02G055800.1	TaSDG6	1926	641
TraesCS1B02G137100.1	TaSDG7	3987	1328
TraesCS1B02G319000.1	TaSDG8	2025	674
TraesCS1B02G378900.1	TaSDG9	2025	674
TraesCS1D02G043400.1	TaSDG10	1923	640
TraesCS1D02G118300.1	TaSDG11	3675	1224
TraesCS1D02G241500.1	TaSDG12	2460	819
TraesCS1D02G307700.1	TaSDG13	2025	674
TraesCS1D02G366800.1	TaSDG14	2031	676
TraesCS2A02G005000.1	TaSDG15	5433	1810
TraesCS2A02G235400.1	TaSDG16	2013	670
TraesCS2A02G301300.1	TaSDG17	1923	640
TraesCS2A02G302100.1	TaSDG18	1509	502
TraesCS2A02G389600.1	TaSDG19	3027	1008
TraesCS2A02G478800.1	TaSDG20	1803	600
TraesCS2A02G479500.1	TaSDG21	1431	476
TraesCS2B02G015500.1	TaSDG22	5388	1795
TraesCS2B02G254700.1	TaSDG23	2022	673
TraesCS2B02G317400.1	TaSDG24	1923	640
TraesCS2B02G317900.3	TaSDG25	1500	499
TraesCS2B02G409600.1	TaSDG26	2889	962
TraesCS2B02G503200.1	TaSDG27	1806	601
TraesCS2B02G504000.1	TaSDG28	1431	476
TraesCS2D02G007100.1	TaSDG29	5499	1832
TraesCS2D02G240000.1	TaSDG30	2028	675
TraesCS2D02G299900.1	TaSDG31	1923	640
TraesCS2D02G300800.1	TaSDG32	1509	502
TraesCS2D02G389100.1	TaSDG33	2883	960
TraesCS2D02G478100.1	TaSDG34	1797	598
TraesCS2D02G478700.1	TaSDG35	1425	474
TraesCS3A02G143300.1	TaSDG36	2976	991
TraesCS3A02G237200.2	TaSDG37	3087	1028
TraesCS3A02G295200.1	TaSDG38	999	332
TraesCS3A02G336100.1	TaSDG39	2238	745
TraesCS3A02G385200.1	TaSDG40	2181	726
TraesCS3A02G441200.2	TaSDG41	1974	657
TraesCS3B02G161800.2	TaSDG42	2976	991
TraesCS3B02G265800.1	TaSDG43	3087	1028
TraesCS3B02G342100.1	TaSDG44	999	332
TraesCS3B02G366900.1	TaSDG45	2232	743
TraesCS3B02G367200.1	TaSDG46	2232	743
TraesCS3B02G417400.1	TaSDG47	2502	833
TraesCS3B02G475200.1	TaSDG48	1974	657
TraesCS3D02G144300.1	TaSDG49	2973	990
TraesCS3D02G237600.2	TaSDG50	3069	1022
TraesCS3D02G307900.1	TaSDG51	999	332
TraesCS3D02G329100.1	TaSDG52	2232	743
TraesCS3D02G369900.1	TaSDG53	1356	451
TraesCS3D02G433900.1	TaSDG54	2073	690
TraesCS4A02G019300.1	TaSDG55	1614	537
TraesCS4A02G023500.1	TaSDG56	2505	834
TraesCS4A02G121300.3	TaSDG57	2541	846
TraesCS4A02G271900.1	TaSDG58	1491	496
TraesCS4B02G042100.1	TaSDG59	1449	482
TraesCS4B02G181400.2	TaSDG60	2541	846
TraesCS4B02G280000.1	TaSDG61	2178	725
TraesCS4B02G284800.1	TaSDG62	1617	538
TraesCS4D02G039300.2	TaSDG63	1329	442
TraesCS4D02G184600.1	TaSDG64	2541	846
TraesCS4D02G278500.1	TaSDG65	2460	819
TraesCS4D02G283500.1	TaSDG66	1617	538
TraesCS5A02G042700.1	TaSDG67	3888	1295
TraesCS5A02G140500.1	TaSDG68	2049	682
TraesCS5A02G165200.1	TaSDG69	3261	1086
TraesCS5A02G179900.2	TaSDG70	1023	340
TraesCS5A02G194500.1	TaSDG71	3480	1159
TraesCS5A02G197900.2	TaSDG72	2376	791
TraesCS5A02G229500.2	TaSDG73	1491	496
TraesCS5A02G357600.1	TaSDG74	5799	1932
TraesCS5B02G046300.1	TaSDG75	3888	1295
TraesCS5B02G138800.1	TaSDG76	2133	710
TraesCS5B02G163000.1	TaSDG77	3261	1086
TraesCS5B02G177800.1	TaSDG78	804	267
TraesCS5B02G185700.2	TaSDG79	2538	845
TraesCS5B02G190000.1	TaSDG80	3426	1141
TraesCS5B02G228300.1	TaSDG81	1488	495
TraesCS5B02G360200.1	TaSDG82	5793	1930
TraesCS5D02G051200.1	TaSDG83	3882	1293
TraesCS5D02G152000.1	TaSDG84	2067	688
TraesCS5D02G170100.3	TaSDG85	3069	1022
TraesCS5D02G184500.2	TaSDG86	906	301
TraesCS5D02G193000.1	TaSDG87	2289	762
TraesCS5D02G197700.2	TaSDG88	3405	1134
TraesCS5D02G238000.2	TaSDG89	1488	495
TraesCS5D02G366700.2	TaSDG90	5424	1807
TraesCS6A02G219600.3	TaSDG91	2214	737
TraesCS6A02G226600.1	TaSDG92	2046	681
TraesCS6A02G274600.1	TaSDG93	4899	1632
TraesCS6B02G249100.1	TaSDG94	2241	746
TraesCS6B02G255000.1	TaSDG95	2046	681
TraesCS6B02G302100.1	TaSDG96	4839	1612
TraesCS6D02G202600.1	TaSDG97	2292	763
TraesCS6D02G208400.1	TaSDG98	2046	681
TraesCS6D02G254900.1	TaSDG99	4773	1590
TraesCS7A02G128300.1	TaSDG100	2664	887
TraesCS7A02G128600.1	TaSDG101	2406	801
TraesCS7A02G287700.1	TaSDG102	6789	2262
TraesCS7A02G364700.1	TaSDG103	1167	388
TraesCS7A02G395900.1	TaSDG104	915	304
TraesCS7A02G453700.1	TaSDG105	1017	338
TraesCS7B02G028200.1	TaSDG106	2178	725
TraesCS7B02G028500.1	TaSDG107	2379	792
TraesCS7B02G197700.1	TaSDG108	6516	2171
TraesCS7B02G262900.1	TaSDG109	1173	390
TraesCS7B02G297900.1	TaSDG110	915	304
TraesCS7B02G354300.2	TaSDG111	1014	337
TraesCS7D02G127100.1	TaSDG112	2178	725
TraesCS7D02G127400.1	TaSDG113	2409	802
TraesCS7D02G287600.3	TaSDG114	6795	2264
TraesCS7D02G358100.1	TaSDG115	1188	395
TraesCS7D02G391600.1	TaSDG116	915	304
TraesCS7D02G443000.1	TaSDG117	1017	338
HORVU1Hr1G008690.1	HvSDG1	1815	604
HORVU1Hr1G025960.3	HvSDG2	2862	953
HORVU1Hr1G068460.1	HvSDG3	2025	674
HORVU1Hr1G093250.5	HvSDG4	852	283
HORVU2Hr1G000940.16	HvSDG5	2415	804
HORVU2Hr1G053260.3	HvSDG6	1740	579
HORVU2Hr1G074910.4	HvSDG7	1254	417
HORVU2Hr1G107560.19	HvSDG8	1761	586
HORVU2Hr1G127700.1	HvSDG9	2124	707
HORVU2Hr1G127770.1	HvSDG10	2124	707
HORVU3Hr1G059080.2	HvSDG11	2967	988
HORVU3Hr1G075380.1	HvSDG12	996	331
HORVU3Hr1G083480.1	HvSDG13	714	237
HORVU3Hr1G096250.10	HvSDG14	894	297
HORVU4Hr1G053740.2	HvSDG15	1608	535
HORVU4Hr1G074120.8	HvSDG16	1710	569
HORVU4Hr1G074850.1	HvSDG17	1212	403
HORVU5Hr1G045170.3	HvSDG18	1527	508
HORVU5Hr1G051100.9	HvSDG19	2556	851
HORVU5Hr1G054880.11	HvSDG20	774	257
HORVU5Hr1G057440.8	HvSDG21	3336	1111
HORVU5Hr1G066350.4	HvSDG22	1296	431
HORVU6Hr1G057990.7	HvSDG23	1041	346
HORVU6Hr1G069350.1	HvSDG24	585	194
HORVU7Hr1G026840.13	HvSDG25	1494	497
HORVU7Hr1G066590.6	HvSDG26	3330	1109
HORVU7Hr1G086320.1	HvSDG27	1170	389
HORVU7Hr1G103420.8	HvSDG28	732	243
HORVU0Hr1G001190.4	HvSDG29	2115	704
HORVU0Hr1G020960.4	HvSDG30	1254	417
OQU91131	SbSDG1	1230	409
KXG38556	SbSDG2	912	303
KXG40039	SbSDG3	2700	899
EER92793	SbSDG4	1632	543
EER96081	SbSDG5	2493	830
EER96294	SbSDG6	2133	710
EER96448	SbSDG7	3063	1020
OQU89246	SbSDG8	1122	373
EER96634	SbSDG9	3741	1246
EER98889	SbSDG10	1470	489
OQU89924	SbSDG11	5631	1876
EER97197	SbSDG12	1470	489
KXG31547	SbSDG13	2913	970
OQU87254	SbSDG14	2664	887
EES01534	SbSDG15	1020	339
EES01635	SbSDG16	2229	742
OQU88147	SbSDG17	2085	694
OQU85108	SbSDG18	5715	1904
KXG30618	SbSDG19	1764	587
OQU85329	SbSDG20	2037	678
OQU85540	SbSDG21	4779	1592
EES05802	SbSDG22	2364	787
EES10399	SbSDG23	2460	819
KXG26303	SbSDG24	678	225
EES10812	SbSDG25	1566	521
EES12588	SbSDG26	2676	891
KXG27171	SbSDG27	1410	469
EES14647	SbSDG28	6795	2264
EES13508	SbSDG29	1215	404
OQU80157	SbSDG30	1314	437
EES13798	SbSDG31	3783	1260
OQU80399	SbSDG32	1713	570
OQU80551	SbSDG33	975	324
EES14036	SbSDG34	2001	666
KXG22862	SbSDG35	2187	728
KXG22920	SbSDG36	3411	1136
EES19725	SbSDG37	2025	674
EER89265	SbSDG38	2802	933
Sevir.1G196200.1	SvSDG1	6351	2116
Sevir.1G233300.7	SvSDG2	1488	495
Sevir.1G233400.1	SvSDG3	2007	668
Sevir.1G242500.2	SvSDG4	2169	722
Sevir.1G259500.1	SvSDG5	2349	782
Sevir.1G296700.4	SvSDG6	4422	1473
Sevir.2G088200.1	SvSDG7	2481	826
Sevir.2G123500.1	SvSDG8	2052	683
Sevir.2G155000.12	SvSDG9	3099	1032
Sevir.2G175600.5	SvSDG10	1068	355
Sevir.2G193500.3	SvSDG11	3522	1173
Sevir.2G210600.1	SvSDG12	1458	485
Sevir.2G315100.2	SvSDG13	5685	1894
Sevir.3G201200.1	SvSDG14	2046	681
Sevir.3G265900.1	SvSDG15	2307	768
Sevir.3G412900.1	SvSDG16	3483	1160
Sevir.4G016700.3	SvSDG17	1671	556
Sevir.4G059000.3	SvSDG18	2226	741
Sevir.4G093000.1	SvSDG19	2499	832
Sevir.5G152000.1	SvSDG20	2940	979
Sevir.5G256000.1	SvSDG21	3168	1055
Sevir.5G338700.1	SvSDG22	1008	335
Sevir.5G360300.1	SvSDG23	2217	738
Sevir.5G444200.2	SvSDG24	2103	700
Sevir.6G026300.1	SvSDG25	1218	405
Sevir.6G039400.1	SvSDG26	6807	2268
Sevir.6G142800.2	SvSDG27	3162	1053
Sevir.6G170800.1	SvSDG28	489	162
Sevir.6G258800.1	SvSDG29	1923	640
Sevir.7G105300.1	SvSDG30	1950	649
Sevir.7G106100.1	SvSDG31	1557	518
Sevir.7G196800.1	SvSDG32	2655	884
Sevir.7G214300.1	SvSDG33	3432	1143
Sevir.7G260000.2	SvSDG34	1413	470
Sevir.7G320300.1	SvSDG35	2007	668
Sevir.8G004126.1	SvSDG36	1998	665
Sevir.9G123000.1	SvSDG37	1461	486
Sevir.9G263100.2	SvSDG38	909	302
Sevir.9G433200.3	SvSDG39	2727	908
Sevir.9G530601.1	SvSDG40	1056	351
KQL30006	SiSDG1	5655	1884
KQL30443	SiSDG2	1788	595
KQL30445	SiSDG3	843	280
KQL30536	SiSDG4	2163	720
KQL30739	SiSDG5	2343	780
KQL31165	SiSDG6	4338	1445
KQL31293	SiSDG7	1080	359
KQL23019	SiSDG8	2478	825
KQL23391	SiSDG9	2049	682
KQL23793	SiSDG10	3096	1031
KQL23921	SiSDG11	2652	883
KQL24070	SiSDG12	1065	354
KQL24251	SiSDG13	3645	1214
KQL24453	SiSDG14	1458	485
KQL25664	SiSDG15	5028	1675
KQL25739	SiSDG16	1428	475
KQL14071	SiSDG17	1491	496
KQL14930	SiSDG18	2043	680
KQL15684	SiSDG19	1881	626
KQL17299	SiSDG20	3084	1027
KQL09080	SiSDG21	1668	555
KQL09599	SiSDG22	2223	740
KQL09959	SiSDG23	2496	831
KQK87523	SiSDG24	1458	485
KQK89161	SiSDG25	828	275
KQK91192	SiSDG26	2685	894
KQK92391	SiSDG27	1626	541
KQL04979	SiSDG28	2790	929
KQL06148	SiSDG29	3165	1054
KQL07177	SiSDG30	1005	334
KQL07413	SiSDG31	2214	737
KQL08430	SiSDG32	2103	700
KQL00584	SiSDG33	5934	1977
KQL01136	SiSDG34	1365	454
KQL01686	SiSDG35	3831	1276
KQL01986	SiSDG36	732	243
KQL03040	SiSDG37	1920	639
KQK97268	SiSDG38	1554	517
KQK98496	SiSDG39	3522	1173
KQK99043	SiSDG40	1401	466
KQK99762	SiSDG41	1950	649
KQK93267	SiSDG42	1920	639
Zm00001d027838_T001	ZmSDG1	1635	544
Zm00001d028890_T006	ZmSDG2	2184	727
Zm00001d031858_T001	ZmSDG3	1959	652
Zm00001d032143_T001	ZmSDG4	1500	499
Zm00001d032343_T001	ZmSDG5	3321	1106
Zm00001d002185_T004	ZmSDG6	597	198
Zm00001d003679_T011	ZmSDG7	1227	408
Zm00001d003710_T005	ZmSDG8	993	330
Zm00001d005445_T001	ZmSDG9	1716	571
Zm00001d005563_T001	ZmSDG10	828	275
Zm00001d005650_T007	ZmSDG11	3552	1183
Zm00001d006323_T081	ZmSDG12	5625	1874
Zm00001d006369_T002	ZmSDG13	1020	339
Zm00001d006693_T001	ZmSDG14	1173	390
Zm00001d039355_T014	ZmSDG15	1545	514
Zm00001d041005_T001	ZmSDG16	2100	699
Zm00001d042272_T002	ZmSDG17	2004	667
Zm00001d043135_T001	ZmSDG18	2340	779
Zm00001d043649_T020	ZmSDG19	534	177
Zm00001d044020_T001	ZmSDG20	771	256
Zm00001d049457_T002	ZmSDG21	6786	2261
Zm00001d051057_T003	ZmSDG22	918	305
Zm00001d051126_T002	ZmSDG23	1521	506
Zm00001d013471_T002	ZmSDG24	1455	484
Zm00001d016804_T004	ZmSDG25	4656	1551
Zm00001d017798_T001	ZmSDG26	2463	820
Zm00001d036296_T003	ZmSDG27	2745	914
Zm00001d038541_T004	ZmSDG28	900	299
Zm00001d019195_T001	ZmSDG29	2571	856
Zm00001d019520_T001	ZmSDG30	1974	657
Zm00001d019907_T032	ZmSDG31	2241	746
Zm00001d020038_T005	ZmSDG32	966	321
Zm00001d020437_T001	ZmSDG33	1470	489
Zm00001d021346_T001	ZmSDG34	1452	483
Zm00001d008941_T001	ZmSDG35	2361	786
Zm00001d010646_T001	ZmSDG36	1959	652
Zm00001d011490_T002	ZmSDG37	3102	1033
Zm00001d011956_T005	ZmSDG38	2070	689
Zm00001d023333_T018	ZmSDG39	2031	676
Zm00001d024225_T035	ZmSDG40	2874	957
Zm00001d024298_T001	ZmSDG41	1188	395
PRMT gene family
AT4G29510.1	AtPRMT11	1173	390
AT2G19670.1	AtPRMT12	1101	366
AT3G06930.1	AtPRMT13	1605	534
AT5G49020.1	AtPRMT14	1587	528
AT4G31120.1	AtPRMT15	1929	642
AT4G16570.1	AtPRMT16	2175	724
AT3G12270.1	AtPRMT17	1806	601
LOC_Os07g47500.1	OsPRMT702	1638	545
LOC_Os09g19560.1	OsPRMT703	924	307
LOC_Os02g04660.1	OsPRMT708	1953	650
LOC_Os06g01640.1	OsPRMT709	2166	721
LOC_Os07g44640.1	OsPRMT710	1866	621
TraesCS6A02G109100.2	TaPRMT1	1935	644
TraesCS6B02G137700.4	TaPRMT2	1761	586
TraesCS6D02G097500.2	TaPRMT3	1788	595
HORVU6Hr1G019540.1	HvPRMT1	1521	506
EES06257	SbPRMT1	1953	650
Sevir.1G090300.2	SvPRMT1	1956	651
KQL28795	SiPRMT1	1956	651
Zm00001d015229_T001	ZmPRMT1	993	330
HDMA gene family
AT3G10390.1	AtHDMA1	2655	884
AT3G13682.1	AtHDMA2	2241	746
AT1G62830.1	AtHDMA3	2535	844
AT4G16310.1	AtHDMA4	4887	1628
LOC_Os04g47270.1	OsHDMA701	2439	812
LOC_Os02g51880.1	OsHDMA702	2553	850
LOC_Os08g04780.1	OsHDMA703	2295	764
LOC_Os10g38850.1	OsHDMA704	5502	1833
TraesCS2A02G407400.1	TaHDMA1	2517	838
TraesCS2B02G425100.1	TaHDMA2	2424	807
TraesCS2D02G404400.1	TaHDMA3	2514	837
TraesCS6A02G318300.1	TaHDMA4	2469	822
TraesCS6A02G405500.1	TaHDMA5	4965	1654
TraesCS6B02G348300.1	TaHDMA6	2478	825
TraesCS6B02G449900.1	TaHDMA7	5541	1846
TraesCS6D02G297500.1	TaHDMA8	2634	877
TraesCS6D02G389200.1	TaHDMA9	5559	1852
TraesCS7A02G306400.1	TaHDMA10	2280	759
TraesCS7B02G206700.1	TaHDMA11	2283	760
TraesCS7D02G303200.1	TaHDMA12	2280	759
HORVU2Hr1G096300.1	HvHDMA1	1368	455
HORVU6Hr1G078160.1	HvHDMA2	2622	873
HORVU6Hr1G092910.23	HvHDMA3	2718	905
HORVU7Hr1G073020.2	HvHDMA4	480	159
OQU92252	SbHDMA1	4137	1378
OQU85392	SbHDMA2	2553	850
EES12649	SbHDMA3	2427	808
EES14528	SbHDMA4	2286	761
Sevir.1G332000.1	SvHDMA1	2604	867
Sevir.6G064400.1	SvHDMA2	2316	771
Sevir.7G209200.1	SvHDMA3	2430	809
Sevir.9G349700.4	SvHDMA4	5361	1786
KQL31569	SiHDMA1	2601	866
KQK90191	SiHDMA2	5361	1786
KQL00847	SiHDMA3	1563	520
KQK98441	SiHDMA4	2427	808
Zm00001d029714_T002	ZmHDMA1	4179	1392
Zm00001d018102_T001	ZmHDMA2	2550	849
Zm00001d024647_T001	ZmHDMA3	2292	763
JMJ gene family
AT5G04240.1	AtJMJ11	4023	1340
AT3G48430.1	AtJMJ12	4083	1360
AT5G46910.1	AtJMJ13	2364	787
AT4G20400.1	AtJMJ14	2865	954
AT2G34880.1	AtJMJ15	2421	806
AT1G08620.1	AtJMJ16	3630	1209
AT1G63490.1	AtJMJ17	3627	1208
AT1G30810.1	AtJMJ18	2460	819
AT2G38950.1	AtJMJ19	2127	708
AT5G63080.1	AtJMJ20	1389	462
AT1G78280.1	AtJMJ21	2832	943
AT5G06550.1	AtJMJ22	1509	502
AT1G09060.1	AtJMJ24	2793	930
AT3G07610.1	AtJMJ25	3084	1027
AT1G11950.1	AtJMJ26	2628	875
AT4G00990.1	AtJMJ27	2523	840
AT4G21430.1	AtJMJ28	2784	927
AT1G62310.1	AtJMJ29	2652	883
AT3G20810.1	AtJMJ30	1257	418
AT5G19840.1	AtJMJ31	1602	533
LOC_Os03g05680.1	OsJMJ701	1065	354
LOC_Os12g18150.1	OsJMJ702	4104	1367
LOC_Os05g10770.1	OsJMJ703	3720	1239
LOC_Os05g23670.1	OsJMJ704	2919	972
LOC_Os01g67970.1	OsJMJ705	3864	1287
LOC_Os10g42690.1	OsJMJ706	2580	859
LOC_Os02g46930.1	OsJMJ707	1497	498
LOC_Os06g51490.1	OsJMJ708	867	288
LOC_Os01g36630.1	OsJMJ709	1191	396
LOC_Os11g36450.1	OsJMJ710	1569	522
LOC_Os03g27250.1	OsJMJ711	2865	954
LOC_Os09g31380.1	OsJMJ712	1200	399
LOC_Os01g56640.1	OsJMJ713	1572	523
LOC_Os09g31050.1	OsJMJ714	1083	360
LOC_Os03g31594.1	OsJMJ715	3174	1057
LOC_Os03g22540.1	OsJMJ716	2787	928
LOC_Os08g39810.1	OsJMJ717	3087	1028
LOC_Os09g22540.1	OsJMJ718	1143	380
LOC_Os02g01940.1	OsJMJ719	2997	998
LOC_Os02g58210.1	OsJMJ720	2994	997
TraesCS1A02G107000.1	TaJMJ1	3099	1032
TraesCS1A02G133800.4	TaJMJ2	2331	776
TraesCS1A02G195700.1	TaJMJ3	2598	865
TraesCS1A02G430400.4	TaJMJ4	3483	1160
TraesCS1B02G124400.1	TaJMJ5	3108	1035
TraesCS1B02G146900.1	TaJMJ6	2667	888
TraesCS1B02G210400.1	TaJMJ7	2640	879
TraesCS1B02G465100.2	TaJMJ8	3831	1276
TraesCS1D02G107800.1	TaJMJ9	3093	1030
TraesCS1D02G124700.1	TaJMJ10	2994	997
TraesCS1D02G199000.1	TaJMJ11	2628	875
TraesCS1D02G439600.1	TaJMJ12	3828	1275
TraesCS2A02G351300.1	TaJMJ13	2841	946
TraesCS2B02G369400.2	TaJMJ14	2841	946
TraesCS2D02G349100.1	TaJMJ15	2841	946
TraesCS3A02G201600.1	TaJMJ16	1500	499
TraesCS3A02G412700.1	TaJMJ17	3894	1297
TraesCS3B02G225600.1	TaJMJ18	1518	505
TraesCS3B02G447100.1	TaJMJ19	3927	1308
TraesCS3D02G198700.1	TaJMJ20	1500	499
TraesCS3D02G407400.1	TaJMJ21	3909	1302
TraesCS4A02G139300.1	TaJMJ22	2337	778
TraesCS4A02G416800.1	TaJMJ23	3546	1181
TraesCS4B02G154300.1	TaJMJ24	2706	901
TraesCS4B02G317400.1	TaJMJ25	3525	1174
TraesCS4D02G165700.1	TaJMJ26	2496	831
TraesCS4D02G314000.1	TaJMJ27	3525	1174
TraesCS5A02G109400.1	TaJMJ28	4374	1457
TraesCS5A02G166200.2	TaJMJ29	2829	942
TraesCS5A02G202300.5	TaJMJ30	1731	576
TraesCS5B02G110600.1	TaJMJ31	4428	1475
TraesCS5B02G163600.1	TaJMJ32	2826	941
TraesCS5B02G200900.1	TaJMJ33	2772	923
TraesCS5D02G124200.1	TaJMJ34	4434	1477
TraesCS5D02G170800.3	TaJMJ35	2802	933
TraesCS5D02G208700.1	TaJMJ36	2697	898
TraesCS6A02G026500.1	TaJMJ37	3954	1317
TraesCS6A02G266300.1	TaJMJ38	1833	610
TraesCS6B02G036900.2	TaJMJ39	3912	1303
TraesCS6B02G293600.2	TaJMJ40	2418	805
TraesCS6D02G030300.2	TaJMJ41	4218	1405
TraesCS6D02G248400.3	TaJMJ42	2418	805
TraesCS7A02G443400.1	TaJMJ43	1536	511
TraesCS7A02G566000.1	TaJMJ44	5682	1893
TraesCS7B02G342200.1	TaJMJ45	1536	511
TraesCS7B02G492100.2	TaJMJ46	4917	1638
TraesCS7D02G432600.1	TaJMJ47	1536	511
TraesCS7D02G544800.1	TaJMJ48	4914	1637
HORVU1Hr1G023170.2	HvJMJ1	3096	1031
HORVU1Hr1G030740.14	HvJMJ2	1326	441
HORVU1Hr1G093770.17	HvJMJ3	2616	871
HORVU2Hr1G045000.1	HvJMJ4	468	155
HORVU2Hr1G092380.1	HvJMJ5	2583	860
HORVU3Hr1G049210.2	HvJMJ6	756	251
HORVU4Hr1G047030.17	HvJMJ7	2673	890
HORVU5Hr1G060090.9	HvJMJ8	984	327
HORVU6Hr1G005010.15	HvJMJ9	816	271
HORVU6Hr1G067480.23	HvJMJ10	993	330
HORVU7Hr1G100800.5	HvJMJ11	1050	349
OQU92059	SbJMJ1	2559	852
OQU92486	SbJMJ2	2721	906
EER92280	SbJMJ3	2676	891
KXG40161	SbJMJ4	4425	1474
EER95746	SbJMJ5	1773	590
KXG35570	SbJMJ6	2742	913
OQU86986	SbJMJ7	1461	486
KXG33953	SbJMJ8	4038	1345
KXG29267	SbJMJ9	3072	1023
KXG30958	SbJMJ10	2382	793
EES07724	SbJMJ11	3666	1221
KXG31418	SbJMJ12	3435	1144
EES09979	SbJMJ13	1494	497
OQU79026	SbJMJ14	4257	1418
KXG21642	SbJMJ15	1932	643
KXG19764	SbJMJ16	3753	1250
OQU77190	SbJMJ17	5703	1900
Sevir.1G006300.1	SvJMJ1	3150	1049
Sevir.1G288300.3	SvJMJ2	1863	620
Sevir.1G366100.10	SvJMJ3	3636	1211
Sevir.1G383000.2	SvJMJ4	3222	1073
Sevir.2G203700.6	SvJMJ5	2958	985
Sevir.3G311800.2	SvJMJ6	4185	1394
Sevir.4G198200.1	SvJMJ7	3792	1263
Sevir.4G303900.1	SvJMJ8	5649	1882
Sevir.5G196100.5	SvJMJ9	978	325
Sevir.5G426200.1	SvJMJ10	3996	1331
Sevir.6G108800.2	SvJMJ11	2709	902
Sevir.6G157600.1	SvJMJ12	981	326
Sevir.8G169100.2	SvJMJ13	1464	487
Sevir.9G171300.3	SvJMJ14	2193	730
Sevir.9G313200.2	SvJMJ15	2541	846
Sevir.9G384300.1	SvJMJ16	2847	948
Sevir.9G410200.1	SvJMJ17	2679	892
Sevir.9G542600.1	SvJMJ18	4533	1510
KQL27751	SiJMJ1	2688	895
KQL31059	SiJMJ2	2088	695
KQL32029	SiJMJ3	3633	1210
KQL32234	SiJMJ4	2235	744
KQL24370	SiJMJ5	2481	826
KQL25057	SiJMJ6	1239	412
KQL16283	SiJMJ7	891	296
KQL10256	SiJMJ8	3789	1262
KQL12365	SiJMJ9	5571	1856
KQK88135	SiJMJ10	2466	821
KQK88158	SiJMJ11	2640	879
KQK89745	SiJMJ12	2538	845
KQK90584	SiJMJ13	2073	690
KQK90916	SiJMJ14	2682	893
KQK92546	SiJMJ15	4524	1507
KQL05476	SiJMJ16	1473	490
KQL08224	SiJMJ17	4020	1339
KQL01218	SiJMJ18	1824	607
KQL01844	SiJMJ19	792	263
KQK95017	SiJMJ20	1521	506
Zm00001d030108_T020	ZmJMJ1	2325	774
Zm00001d031495_T001	ZmJMJ2	345	114
Zm00001d033158_T011	ZmJMJ3	2571	856
Zm00001d042447_T001	ZmJMJ4	2586	861
Zm00001d051849_T016	ZmJMJ5	897	298
Zm00001d052933_T001	ZmJMJ6	1530	509
Zm00001d054070_T015	ZmJMJ7	1371	456
Zm00001d014422_T007	ZmJMJ8	2637	878
Zm00001d014900_T008	ZmJMJ9	4038	1345
Zm00001d017700_T022	ZmJMJ10	1890	629
Zm00001d037313_T025	ZmJMJ11	3636	1211
Zm00001d020367_T002	ZmJMJ12	2592	863
Zm00001d009396_T002	ZmJMJ13	1023	340
Zm00001d012119_T001	ZmJMJ14	4062	1353
Zm00001d047491_T012	ZmJMJ15	2136	711
Zm00001d048404_T005	ZmJMJ16	4518	1505
Zm00001d023788_T001	ZmJMJ17	4248	1415
HAG gene family
AT3G54610.1	AtHAG1	1707	568
AT5G56740.1	AtHAG2	1404	467
AT5G50320.1	AtHAG3	1698	565
LOC_Os10g28040.1	OsHAG702	1539	512
LOC_Os04g40840.1	OsHAG703	1725	574
LOC_Os09g17850.1	OsHAG704	1404	467
TraesCS1A02G138200.1	TaHAG1	996	331
TraesCS1D02G134200.1	TaHAG2	1524	507
TraesCS2B02G361800.1	TaHAG3	1710	569
TraesCS2D02G341600.1	TaHAG4	1710	569
TraesCSU02G003200.2	TaHAG5	996	331
HORVU1Hr1G034070.7	HvHAG1	549	182
HORVU2Hr1G083870.2	HvHAG2	1137	378
OQU91781	SbHAG1	1548	515
EES12405	SbHAG2	1716	571
Sevir.1G302600.1	SvHAG1	501	166
Sevir.2G264000.1	SvHAG2	810	269
Sevir.2G410100.2	SvHAG3	513	170
Sevir.6G047900.1	SvHAG4	861	286
Sevir.7G151900.1	SvHAG5	1722	573
Sevir.9G266000.1	SvHAG6	1551	516
KQK86967	SiHAG1	1203	400
Zm00001d003258_T001	ZmHAG1	1713	570
Zm00001d014175_T011	ZmHAG2	1548	515
Zm00001d025713_T001	ZmHAG3	1716	571
HAM gene family
At5g64610.1	AtHAM1	1338	445
At5g09740.1	AtHAM2	1338	445
LOC_Os07g43360.1	OsHAM701	1356	451
TraesCS2A02G159700.1	TaHAM1	1317	438
TraesCS2B02G185300.1	TaHAM2	1449	482
TraesCS2D02G166900.1	TaHAM3	1317	438
HORVU2Hr1G029100.1	HvHAM1	1440	479
OQU90304	SbHAM1	1332	443
Sevir.1G364700.1	SvHAM1	1329	442
KQL26765	SiHAM1	1326	441
Zm00001d006918_T001	ZmHAM1	1335	444
Zm00001d022202_T001	ZmHAM2	1320	439
HAC gene family
AT1G79000.1	AtHAC1	5094	1697
AT1G67220.1	AtHAC2	4104	1367
AT1G55970.1	AtHAC4	4413	1470
AT3G12980.1	AtHAC5	5013	1670
AT1G16710.1	AtHAC12	5121	1706
LOC_Os01g14370.1	OsHAC701	3837	1278
LOC_Os02g04490.1	OsHAC703	4995	1664
LOC_Os06g49130.1	OsHAC704	4290	1429
TraesCS2A02G039500.4	TaHAC1	2709	902
TraesCS2B02G052300.5	TaHAC2	2712	903
TraesCS2D02G038100.3	TaHAC3	2709	902
TraesCS3A02G524800.2	TaHAC4	3858	1285
TraesCS3B02G592100.1	TaHAC5	3867	1288
TraesCS6A02G107300.2	TaHAC6	5106	1701
TraesCS6B02G135800.1	TaHAC7	5181	1726
TraesCS6B02G367300.1	TaHAC8	1455	484
TraesCS6D02G095400.1	TaHAC9	5187	1728
TraesCS6D02G317200.1	TaHAC10	1824	607
HORVU2Hr1G005940.1	HvHAC1	1818	605
HORVU6Hr1G019190.10	HvHAC2	2868	955
HORVU7Hr1G096240.5	HvHAC3	2139	712
EES04484	SbHAC1	5178	1725
KXG23864	SbHAC2	3795	1264
OQU77034	SbHAC3	4584	1527
Sevir.1G091700.1	SvHAC1	5172	1723
Sevir.2G048000.3	SvHAC2	3759	1252
Sevir.4G283700.2	SvHAC3	4695	1564
Sevir.5G423500.1	SvHAC4	3813	1270
KQL28811	SiHAC1	5169	1722
KQL22562	SiHAC2	3723	1240
KQL12114	SiHAC3	3693	1230
KQL08196	SiHAC4	2214	737
Zm00001d030914_T002	ZmHAC1	1803	600
Zm00001d041378_T006	ZmHAC2	3678	1225
Zm00001d054003_T008	ZmHAC3	2943	980
Zm00001d015209_T016	ZmHAC4	4410	1469
HAF gene family
AT1G32750.1	AtHAF1	3780	1259
AT3G19040.1	AtHAF2	5361	1786
LOC_Os06g43790.1	OsHAF701	5478	1825
TraesCS7A02G514800.2	TaHAF1	5331	1776
TraesCS7A02G515000.2	TaHAF2	5118	1705
TraesCS7B02G431500.3	TaHAF3	5331	1776
TraesCS7B02G431700.1	TaHAF4	5286	1761
TraesCS7D02G505200.1	TaHAF5	5391	1796
TraesCS7D02G505400.1	TaHAF6	5289	1762
HORVU7Hr1G115120.17	HvHAF1	3246	1081
EER90111	SbHAF1	5415	1804
Sevir.4G209000.2	SvHAF1	5358	1785
KQL11226	SiHAF1	4728	1575
Zm00001d046579_T018	ZmHAF1	3948	1315
HDA gene family
AT5G26040.1	AtHDA2	1080	359
AT5G61060.1	AtHDA5	1983	660
AT5G63110.1	AtHDA6	1416	471
AT5G35600.1	AtHDA7	1230	409
AT1G08460.1	AtHDA8	1134	377
AT3G44680.1	AtHDA9	1281	426
AT3G44660.1	AtHDA10	429	142
AT4G33470.1	AtHDA14	1272	423
AT3G18520.1	AtHDA15	1659	552
AT3G44490.1	AtHDA17	477	158
AT5G61070.1	AtHDA18	2049	682
AT4G38130.1	AtHDA19	1506	501
LOC_Os01g40400.1	OsHDA701	1449	482
LOC_Os06g38470.1	OsHDA702	1560	519
LOC_Os02g12350.1	OsHDA703	1536	511
LOC_Os07g06980.1	OsHDA704	1875	624
LOC_Os08g25570.1	OsHDA705	1380	459
LOC_Os06g37420.1	OsHDA706	1062	353
LOC_Os01g12310.1	OsHDA707	399	132
LOC_Os11g09370.1	OsHDA709	1374	457
LOC_Os02g12380.1	OsHDA710	1533	510
LOC_Os04g33480.1	OsHDA711	1158	385
LOC_Os05g36920.1	OsHDA712	1653	550
LOC_Os07g41090.1	OsHDA713	2091	696
LOC_Os12g08220.1	OsHDA714	1335	444
LOC_Os05g36930.1	OsHDA716	1332	443
TraesCS1A02G275300.1	TaHDA1	1176	391
TraesCS1A02G317100.1	TaHDA2	1194	397
TraesCS1B02G284500.1	TaHDA3	1182	393
TraesCS1B02G329500.1	TaHDA4	1173	390
TraesCS1D02G274900.2	TaHDA5	888	295
TraesCS1D02G317100.1	TaHDA6	1185	394
TraesCS2A02G177100.1	TaHDA7	2082	693
TraesCS2A02G293200.1	TaHDA8	1293	430
TraesCS2B02G204100.1	TaHDA9	2082	693
TraesCS2B02G309700.1	TaHDA10	1293	430
TraesCS2D02G185200.1	TaHDA11	2082	693
TraesCS2D02G291000.1	TaHDA12	1293	430
TraesCS4A02G213200.1	TaHDA13	1416	471
TraesCS4B02G102600.1	TaHDA14	1416	471
TraesCS4D02G100000.1	TaHDA15	1416	471
TraesCS5A02G065300.1	TaHDA16	1845	614
TraesCS5A02G119300.2	TaHDA17	1335	444
TraesCS5A02G295000.1	TaHDA18	1455	484
TraesCS5B02G072100.1	TaHDA19	1845	614
TraesCS5B02G121300.3	TaHDA20	1338	445
TraesCS5D02G076100.2	TaHDA21	1818	605
TraesCS5D02G126600.1	TaHDA22	1335	444
TraesCS5D02G302400.1	TaHDA23	1488	495
TraesCS6A02G181100.1	TaHDA24	1377	458
TraesCS6B02G210200.2	TaHDA25	1374	457
TraesCS6D02G168400.2	TaHDA26	1374	457
TraesCS7A02G362600.1	TaHDA27	1068	355
TraesCS7A02G365600.4	TaHDA28	1311	436
TraesCS7B02G261800.1	TaHDA29	1560	519
TraesCS7B02G266000.1	TaHDA30	1062	353
TraesCS7D02G356800.1	TaHDA31	1560	519
TraesCS7D02G360500.1	TaHDA32	1062	353
HORVU1Hr1G066760.18	HvHDA1	1263	420
HORVU1Hr1G074110.1	HvHDA2	1170	389
HORVU2Hr1G032540.3	HvHDA3	2106	701
HORVU2Hr1G072570.5	HvHDA4	846	281
HORVU2Hr1G072600.10	HvHDA5	363	120
HORVU4Hr1G044060.1	HvHDA6	1221	406
HORVU5Hr1G017550.9	HvHDA7	1845	614
HORVU5Hr1G037920.10	HvHDA8	1335	444
HORVU5Hr1G077760.1	HvHDA9	1482	493
HORVU5Hr1G077800.1	HvHDA10	1455	484
HORVU6Hr1G038010.4	HvHDA11	1143	380
HORVU6Hr1G038710.6	HvHDA12	1230	409
HORVU7Hr1G085870.2	HvHDA13	1560	519
HORVU0Hr1G021740.4	HvHDA14	234	77
OQU88485	SbHDA1	1890	629
EER97493	SbHDA2	2112	703
OQU87074	SbHDA3	1479	492
EES01710	SbHDA4	1293	430
EES04741	SbHDA5	1554	517
OQU83122	SbHDA6	1077	358
OQU81509	SbHDA7	1218	405
EES13744	SbHDA8	1377	458
EES19606	SbHDA9	1173	390
EER89968	SbHDA10	1053	350
KXG20269	SbHDA11	1557	518
Sevir.1G034800.3	SvHDA1	807	268
Sevir.1G036900.2	SvHDA2	1557	518
Sevir.2G046700.5	SvHDA3	1707	568
Sevir.2G391201.1	SvHDA4	861	286
Sevir.2G391400.1	SvHDA5	2118	705
Sevir.3G231100.1	SvHDA6	1176	391
Sevir.3G275966.1	SvHDA7	525	174
Sevir.4G242500.2	SvHDA8	1476	491
Sevir.4G247300.1	SvHDA9	1059	352
Sevir.5G213300.1	SvHDA10	1476	491
Sevir.6G127900.2	SvHDA11	1338	445
Sevir.7G096600.1	SvHDA12	1296	431
Sevir.7G292100.4	SvHDA13	1323	440
KQL28101	SiHDA1	963	320
KQL28138	SiHDA2	1566	521
KQL22543	SiHDA3	1731	576
KQL26564	SiHDA4	2115	704
KQL15291	SiHDA5	1161	386
KQL11606	SiHDA6	1557	518
KQL05430	SiHDA7	1233	410
KQL06223	SiHDA8	1401	466
KQL01447	SiHDA9	1335	444
KQK97158	SiHDA10	1293	430
KQK99443	SiHDA11	1290	429
Zm00001d003813_T001	ZmHDA1	1344	447
Zm00001d006780_T006	ZmHDA2	1680	559
Zm00001d042974_T001	ZmHDA3	648	215
Zm00001d050139_T007	ZmHDA4	1377	458
Zm00001d053595_T005	ZmHDA5	990	329
Zm00001d016381_T001	ZmHDA6	1227	408
Zm00001d018346_T001	ZmHDA7	666	221
Zm00001d039202_T001	ZmHDA8	501	166
Zm00001d018864_T001	ZmHDA9	1860	619
Zm00001d010152_T002	ZmHDA10	1692	563
Zm00001d010162_T002	ZmHDA11	1692	563
Zm00001d046348_T007	ZmHDA12	1023	340
Zm00001d046388_T004	ZmHDA13	1320	439
Zm00001d024221_T001	ZmHDA14	591	196
SRT gene family
AT5G55760.1	AtSRT1	1422	473
AT5G09230.1	AtSRT2	1122	373
LOC_Os04g20270.1	OsSRT701	1455	484
LOC_Os12g07950.1	OsSRT702	1185	394
TraesCS2A02G077800.1	TaSRT1	1323	440
TraesCS2B02G092700.2	TaSRT2	1383	460
TraesCS2D02G075800.2	TaSRT3	1398	465
TraesCS5A02G114700.2	TaSRT4	1191	396
TraesCS5D02G124700.1	TaSRT5	1191	396
TraesCSU02G136000.1	TaSRT6	1191	396
HORVU2Hr1G012930.12	HvSRT1	708	235
HORVU5Hr1G037540.7	HvSRT2	840	279
KXG26572	SbSRT1	1431	476
Sevir.7G021900.3	SvSRT1	1425	474
Sevir.7G293900.1	SvSRT2	1191	396
KQK96532	SiSRT1	1215	404
KQK99470	SiSRT2	1461	486
Zm00001d019276_T001	ZmSRT1	330	109
Zm00001d023585_T001	ZmSRT2	1056	351
Zm00001d025705_T011	ZmSRT3	963	320
HDT gene family
AT3G44750.1	AtHDT1	738	245
AT5G22650.1	AtHDT2	921	306
AT5G03740.1	AtHDT3	885	294
AT2G27840.1	AtHDT4	435	144
LOC_Os05g51830.1	OsHDT701	897	298
LOC_Os01g68104.1	OsHDT702	651	216
TraesCS1A02G445700.1	TaHDT1	879	292
TraesCS1D02G454400.2	TaHDT2	936	311
TraesCS3D02G410400.1	TaHDT3	1299	432
HORVU1Hr1G095140.2	HvHDT1	459	152
HORVU3Hr1G092390.1	HvHDT2	897	298
HORVU3Hr1G092400.1	HvHDT3	195	64
KXG33961	SbHDT1	810	269
EES04076	SbHDT2	834	277
EES19871	SbHDT3	900	299
EES20078	SbHDT4	924	307
KXG20698	SbHDT5	942	313
Sevir.3G119800.1	SvHDT1	918	305
Sevir.5G427650.1	SvHDT2	927	308
Sevir.5G427700.1	SvHDT3	885	294
KQL13951	SiHDT1	915	304
KQL08243	SiHDT2	999	332
KQL08244	SiHDT3	996	331
Zm00001d014548_T001	ZmHDT1	444	147

## Sheet: Table S2
Table S2 Ka, Ks, and Ka/Ks values of each Gramineae duplication gene pair
Gene1	Gene2	Ka	Ks	Ka/Ks
TaSDG1	TaSDG10	0.010497	0.072905	0.143982
TaSDG2	TaSDG11	0.0241938	0.0499245	0.484607
TaSDG3	TaSDG12	0.0298242	0.0611746	0.487526
TaSDG4	TaSDG13	0.0150365	0.0476007	0.315887
TaSDG5	TaSDG14	0.00515355	0.0237601	0.2169
TaSDG6	TaSDG10	0.0269329	0.134654	0.200015
TaSDG7	TaSDG11	0.0257811	0.0453346	0.568685
TaSDG8	TaSDG13	0.0156775	0.0433255	0.361853
TaSDG9	TaSDG14	0.00257898	0.0107529	0.239841
TaSDG15	TaSDG29	0.0103266	0.0338924	0.304687
TaSDG16	TaSDG30	0.00268427	0.0176076	0.152449
TaSDG17	TaSDG31	0.0206281	0.0656284	0.314317
TaSDG18	TaSDG32	0.00775201	0.0456068	0.169975
TaSDG19	TaSDG33	0.0155523	0.0383863	0.405153
TaSDG20	TaSDG34	0.0234494	0.0590679	0.396991
TaSDG21	TaSDG35	0.00998502	0.0738025	0.135294
TaSDG22	TaSDG29	0.0462891	0.109829	0.421465
TaSDG23	TaSDG30	0.00736654	0.0235121	0.313308
TaSDG24	TaSDG31	0.0297428	0.0486939	0.610812
TaSDG25	TaSDG32	0.0112849	0.0684412	0.164885
TaSDG26	TaSDG33	0.021557	0.0447031	0.482226
TaSDG27	TaSDG34	0.0189676	0.0778235	0.243725
TaSDG28	TaSDG35	0.00998124	0.0739059	0.135053
TaSDG36	TaSDG49	0.0169356	0.125443	0.135006
TaSDG37	TaSDG50	0.00463941	0.0542678	0.085491
TaSDG38	TaSDG51	0.00960782	0.05527	0.173834
TaSDG39	TaSDG52	0.0211229	0.062588	0.337491
TaSDG41	TaSDG54	0.0059967	0.0794694	0.0754593
TaSDG42	TaSDG49	0.00786835	0.0686907	0.114548
TaSDG43	TaSDG50	0.00590783	0.0357787	0.165121
TaSDG44	TaSDG51	0.0123629	0.0595551	0.207588
TaSDG45	TaSDG52	0.024453	0.043135	0.566894
TaSDG48	TaSDG54	0.00666634	0.0939621	0.0709471
TaSDG55	TaSDG66	0.0245573	0.0888599	0.27636
TaSDG56	TaSDG65	0.00967322	0.0279021	0.346684
TaSDG57	TaSDG64	0.00357828	0.0228723	0.156446
TaSDG58	TaSDG63	0.0103718	0.0659003	0.157387
TaSDG59	TaSDG63	0.00672129	0.075172	0.089412
TaSDG60	TaSDG64	0.00537362	0.0219828	0.244446
TaSDG61	TaSDG65	0.00572666	0.0371998	0.153943
TaSDG62	TaSDG66	0.0256939	0.092848	0.276731
TaSDG67	TaSDG83	0.023677	0.0513218	0.461344
TaSDG68	TaSDG84	0.0203321	0.0971015	0.20939
TaSDG69	TaSDG85	0.0043259	0.0314332	0.137622
TaSDG70	TaSDG86	0.0187765	0.0339215	0.553528
TaSDG71	TaSDG80	0.0239096	0.0562992	0.424688
TaSDG72	TaSDG87	0.0405564	0.0886564	0.457456
TaSDG73	TaSDG89	0.00941787	0.124008	0.0759454
TaSDG74	TaSDG90	0.0227847	0.0535309	0.425636
TaSDG75	TaSDG83	0.014216	0.0543486	0.261571
TaSDG76	TaSDG84	0.0188301	0.100404	0.187544
TaSDG77	TaSDG85	0.00344346	0.0399666	0.0861583
TaSDG78	TaSDG86	0.140479	0.418772	0.335455
TaSDG79	TaSDG87	0.0131469	0.0335472	0.391894
TaSDG81	TaSDG89	0.0103202	0.104787	0.0984877
TaSDG82	TaSDG90	0.0273002	0.0632462	0.431649
TaSDG91	TaSDG97	0.0185526	0.0426878	0.434611
TaSDG92	TaSDG98	0.00957256	0.0195663	0.489236
TaSDG93	TaSDG99	0.0119112	0.0536164	0.222156
TaSDG94	TaSDG97	0.0071532	0.0394519	0.181315
TaSDG95	TaSDG98	0.00957358	0.0284187	0.336876
TaSDG96	TaSDG99	0.0135468	0.0475093	0.285141
TaSDG100	TaSDG112	0.0503541	0.1742	0.289059
TaSDG101	TaSDG107	0.0338141	0.056073	0.603038
TaSDG102	TaSDG114	0.00573607	0.0212134	0.270399
TaSDG103	TaSDG115	0.0202656	0.113847	0.178007
TaSDG104	TaSDG116	0.0116366	0.107764	0.107982
TaSDG105	TaSDG117	0.00628473	0.0236147	0.266136
TaSDG106	TaSDG112	0.00893843	0.0598395	0.149373
TaSDG109	TaSDG115	0.0218889	0.111626	0.196091
TaSDG110	TaSDG116	0.0226874	0.116138	0.195349
TaSDG111	TaSDG117	0.0152273	0.0381792	0.398838
TaPRMT1	TaPRMT3	0.00147294	0.00945267	0.155822
TaPRMT2	TaPRMT3	0.00818116	0.0348277	0.234904
TaHDMA1	TaHDMA3	0.00640972	0.0627947	0.102074
TaHDMA2	TaHDMA3	0.00443706	0.0873078	0.0508209
TaHDMA4	TaHDMA8	0.00661799	0.0322934	0.204933
TaHDMA5	TaHDMA9	0.0142471	0.0445293	0.31995
TaHDMA6	TaHDMA8	0.00604344	0.0504392	0.119816
TaHDMA7	TaHDMA9	0.0151467	0.0613442	0.246913
TaHDMA10	TaHDMA12	0.0047214	0.0464503	0.101644
TaHDMA11	TaHDMA12	0.00353826	0.0264461	0.133791
TaJMJ1	TaJMJ9	0.0161494	0.0477977	0.337869
TaJMJ2	TaJMJ10	0.0180915	0.0383763	0.471424
TaJMJ3	TaJMJ7	0.0173278	0.0956907	0.181081
TaJMJ4	TaJMJ12	0.0250353	0.0731149	0.342411
TaJMJ5	TaJMJ9	0.0268244	0.0636397	0.421504
TaJMJ6	TaJMJ10	0.030196	0.05695	0.530219
TaJMJ7	TaJMJ11	0.0176279	0.0635664	0.277314
TaJMJ8	TaJMJ12	0.0151139	0.0823889	0.183445
TaJMJ13	TaJMJ14	0.00826739	0.0543296	0.152171
TaJMJ16	TaJMJ18	0.00861274	0.0437738	0.196756
TaJMJ17	TaJMJ21	0.0246128	0.0621261	0.396175
TaJMJ18	TaJMJ20	0.00775813	0.0245735	0.315712
TaJMJ19	TaJMJ21	0.0311994	0.0891651	0.349906
TaJMJ22	TaJMJ26	0.0422046	0.100681	0.419193
TaJMJ23	TaJMJ27	0.0211982	0.128686	0.164728
TaJMJ24	TaJMJ26	0.0336346	0.0670359	0.50174
TaJMJ25	TaJMJ27	0.0155576	0.0427438	0.363972
TaJMJ29	TaJMJ35	0.0352281	0.0785713	0.448359
TaJMJ30	TaJMJ36	0.00889174	0.0387809	0.229282
TaJMJ31	TaJMJ34	0.00847838	0.0300299	0.282331
TaJMJ32	TaJMJ35	0.0413821	0.0554481	0.746322
TaJMJ33	TaJMJ36	0.0164722	0.0511126	0.322273
TaJMJ37	TaJMJ41	0.136092	0.242139	0.56204
TaJMJ38	TaJMJ42	0.0176349	0.0353805	0.498435
TaJMJ39	TaJMJ41	0.120768	0.249857	0.483351
TaJMJ40	TaJMJ42	0.00914236	0.0357547	0.255697
TaJMJ43	TaJMJ47	0.0143566	0.126878	0.113153
TaJMJ44	TaJMJ48	0.00965388	0.0541965	0.178127
TaJMJ45	TaJMJ47	0.0082246	0.163206	0.0503939
TaJMJ46	TaJMJ48	0.0176674	0.0698178	0.25305
TaHAG3	TaHAG4	0.000787815	0.0846991	0.00930134
TaHAM1	TaHAM3	0	0.0371698	0
TaHAM2	TaHAM3	0	0.0617491	0
TaHAC1	TaHAC3	0.0067636	0.0226769	0.29826
TaHAC2	TaHAC3	0.00821132	0.0377748	0.217376
TaHAC8	TaHAC10	0.0172656	0.0445282	0.387746
TaHAF1	TaHAF5	0.00593235	0.0594109	0.099853
TaHAF2	TaHAF4	0.0247787	0.0418994	0.591386
TaHAF3	TaHAF5	0.00881739	0.0513033	0.171868
TaHDA1	TaHDA5	0.0190971	0.0805324	0.237136
TaHDA2	TaHDA6	0.0467375	0.0829197	0.563648
TaHDA3	TaHDA5	0.0197205	0.0878696	0.224429
TaHDA4	TaHDA6	0.0269036	0.0458999	0.586136
TaHDA7	TaHDA11	0.00714988	0.0407388	0.175505
TaHDA8	TaHDA12	0.00200451	0.0534192	0.0375242
TaHDA9	TaHDA11	0.00389022	0.0233399	0.166677
TaHDA10	TaHDA12	0.00300803	0.0608926	0.0493989
TaHDA13	TaHDA14	0.0238342	0.0731544	0.325807
TaHDA16	TaHDA21	0.039051	0.113843	0.343024
TaHDA17	TaHDA22	0.0121573	0.0490596	0.247806
TaHDA18	TaHDA23	0.0260476	0.0750816	0.346924
TaHDA19	TaHDA21	0.0407439	0.135828	0.299968
TaHDA20	TaHDA22	0.0121552	0.0210804	0.576613
TaHDA24	TaHDA31	0.31293	1.17541	0.266229
TaHDA25	TaHDA26	0.00190825	0.0448492	0.042548
TaHDA27	TaHDA32	0.0118728	0.0770977	0.153997
TaHDA28	TaHDA31	0.0446386	0.0946871	0.471432
TaHDA29	TaHDA31	0.0092776	0.0630141	0.14723
TaHDA30	TaHDA32	0.0131308	0.0727717	0.180438
TaSRT1	TaSRT3	0.0110555	0.0457468	0.241667
TaSRT2	TaSRT3	0.00664193	0.0717744	0.0925391
TaSRT4	TaSRT5	0.00890218	0.0434904	0.204693
SbSDG16	SbSDG37	0.19753	0.925426	0.213447
SbSDG22	SbSDG26	0.386823	1.29359	0.299031
SbJMJ1	SbJMJ10	0.442886	1.91428	0.231359
SbHDA11	SbHDA5	0.110069	0.744558	0.147831
SvSDG5	SvSDG32	0.368804	1.16873	0.315561
SvSDG14	SvSDG36	0.34609	2.13871	0.161822
SvSDG23	SvSDG36	0.366564	2.54187	0.144211
SvSDG35	SvSDG36	0.0254766	0.07022	0.362812
SvJMJ2	SvJMJ15	0.323911	1.94923	0.166174
SvJMJ5	SvJMJ12	0.231101	3.41176	0.0677367
SvHAC1	SvHAC3	0.293214	1.04066	0.281757
SvHDA1	SvHDA9	0.1392	1.21129	0.114919
SvHDA2	SvHDA8	0.0953954	0.73098	0.130503
SiSDG5	SiSDG11	0.376437	1.14474	0.328839
SiSDG18	SiSDG41	0.359927	1.95461	0.184142
SiSDG31	SiSDG41	0.350746	2.86584	0.122389
SiSDG41	SiSDG42	0.0277051	0.072905	0.380016
SiJMJ2	SiJMJ12	0.410753	1.90479	0.215642
SiJMJ5	SiJMJ19	0.235034	NaN	NaN
SiHAC1	SiHAC3	0.266059	1.10713	0.240315
ZmSDG9	ZmSDG30	0.04246	0.232669	0.182491
ZmSDG15	ZmSDG35	0.0322882	0.178716	0.180667
ZmSDG17	ZmSDG38	0.0674186	0.232257	0.290276
ZmSDG18	ZmSDG36	0.195877	1.08547	0.180454
ZmSDG20	ZmSDG37	0.108825	0.284493	0.382523
ZmSDG28	ZmSDG36	0.033975	0.213423	0.159191
ZmJMJ1	ZmJMJ8	0.0516636	0.164328	0.314393
ZmJMJ4	ZmJMJ14	0.065393	0.229681	0.284713
ZmHAG3	ZmHAG1	0.00974382	0.203377	0.0479101
ZmHAM1	ZmHAM2	0.00744608	0.204296	0.0364474
ZmHAC1	ZmHAC2	0.0878369	0.204762	0.428971
ZmHAC3	ZmHAC4	0.0393675	0.150744	0.261155
ZmHDA5	ZmHDA13	0.0456362	0.73702	0.0619199
ZmHDA6	ZmHDA13	0.0835434	0.755212	0.110622

## Sheet: Table S3
Table S3 Ka, Ks, and Ka/Ks values of duplication gene pairs between Arabidopsis and each Gramineae species
Gene1	Gene2	Ka	Ks	Ka/Ks
AtSDG24	TaSDG97	0.609587	3.30576	0.184402
AtJMJ13	TaJMJ3	0.471179	NaN	NaN
AtJMJ13	TaJMJ7	0.468817	NaN	NaN
AtJMJ13	TaJMJ11	0.437585	3.04239	0.143829
AtJMJ13	TaJMJ42	0.454016	1.8871	0.240589
AtHDA9	TaHDA12	0.111016	NaN	NaN
AtSDG24	SbSDG19	0.648272	3.48805	0.185855
AtSDG24	SvSDG2	0.537851	3.30087	0.162942
AtJMJ13	SvJMJ2	0.370781	2.11921	0.174962
AtHDA5	SvHDA4	0.512402	1.87821	0.272814
AtSDG31	SiSDG4	0.416365	NaN	NaN
AtJMJ13	SiJMJ12	0.461031	3.47962	0.132495
AtHDA10	SiHDA10	0.176779	NaN	NaN

## Sheet: Table S4
Table S4 Ka, Ks, and Ka/Ks values of duplication gene pairs between rice and each Gramineae species
Gene1	Gene2	Ka	Ks	Ka/Ks
OsSDG728	TaSDG4	0.112894	0.613266	0.184087
OsSDG728	TaSDG8	0.110098	0.649212	0.169587
OsSDG708	TaSDG18	0.110987	0.626098	0.177268
OsSDG703	TaSDG19	0.20987	0.604202	0.34735
OsSDG722	TaSDG21	0.10736	0.492075	0.218179
OsSDG738	TaSDG24	0.226799	0.663111	0.342023
OsSDG708	TaSDG25	0.114505	0.656451	0.17443
OsSDG703	TaSDG26	0.212771	0.640604	0.332142
OsSDG722	TaSDG28	0.102726	0.488657	0.210221
OsSDG738	TaSDG31	0.219844	0.651579	0.337402
OsSDG708	TaSDG32	0.111804	0.655782	0.17049
OsSDG703	TaSDG33	0.223815	0.628672	0.356012
OsSDG722	TaSDG35	0.103173	0.455976	0.226268
OsSDG721	TaSDG36	0.111748	0.686002	0.162897
OsSDG705	TaSDG37	0.0939221	0.521334	0.180157
OsSDG729	TaSDG38	0.360218	0.586906	0.613758
OsSDG709	TaSDG39	0.153381	0.46488	0.329936
OsSDG714	TaSDG41	0.103496	0.748735	0.138228
OsSDG721	TaSDG42	0.110543	0.634489	0.174224
OsSDG705	TaSDG43	0.0924066	0.525212	0.175942
OsSDG729	TaSDG44	0.359734	0.607029	0.592613
OsSDG709	TaSDG45	0.153682	0.424458	0.362065
OsSDG714	TaSDG48	0.103274	0.793269	0.130188
OsSDG721	TaSDG49	0.111367	0.643963	0.17294
OsSDG705	TaSDG50	0.0927521	0.522485	0.177521
OsSDG729	TaSDG51	0.356003	0.594858	0.598467
OsSDG709	TaSDG52	0.151917	0.446376	0.340334
OsSDG714	TaSDG54	0.1012	0.822889	0.122981
OsSDG739	TaSDG55	0.120393	0.407056	0.295767
OsSDG718	TaSDG57	0.14832	0.559586	0.265053
OsSDG716	TaSDG58	0.0887139	0.487344	0.182035
OsSDG716	TaSDG59	0.0805371	0.516925	0.1558
OsSDG718	TaSDG60	0.146773	0.560932	0.26166
OsSDG739	TaSDG62	0.112688	0.431202	0.261334
OsSDG716	TaSDG63	0.104973	0.560736	0.187206
OsSDG718	TaSDG64	0.14641	0.559946	0.261472
OsSDG739	TaSDG66	0.10872	0.436937	0.248824
OsSDG717	TaSDG67	0.269956	0.672769	0.40126
OsSDG733	TaSDG68	0.197842	1.25329	0.157859
OsSDG724	TaSDG70	0.181704	0.74579	0.24364
OsSDG727	TaSDG71	0.30791	0.74769	0.411814
OsSDG732	TaSDG74	0.193647	0.506364	0.382427
OsSDG717	TaSDG75	0.26432	0.692628	0.381619
OsSDG733	TaSDG76	0.186507	1.28855	0.144742
OsSDG723	TaSDG77	0.0875304	0.495237	0.176744
OsSDG724	TaSDG78	0.193529	0.781009	0.247793
OsSDG727	TaSDG80	0.28766	0.791338	0.363511
OsSDG732	TaSDG82	0.20205	0.514297	0.392867
OsSDG717	TaSDG83	0.266674	0.695256	0.383563
OsSDG733	TaSDG84	0.197472	1.21202	0.162928
OsSDG723	TaSDG85	0.0912765	0.509899	0.179009
OsSDG724	TaSDG86	0.131136	0.661563	0.198222
OsSDG732	TaSDG90	0.198025	0.514448	0.384927
OsSDG736	TaSDG91	0.224548	0.811072	0.276854
OsSDG712	TaSDG92	0.235825	0.687559	0.342989
OsSDG736	TaSDG94	0.180886	0.638595	0.283257
OsSDG712	TaSDG95	0.242088	0.644202	0.375794
OsSDG736	TaSDG97	0.185918	0.721416	0.257712
OsSDG712	TaSDG98	0.233274	0.682408	0.341839
OsPRMT708	TaPRMT1	0.0463631	0.490949	0.0944356
OsPRMT708	TaPRMT2	0.0478619	0.502879	0.0951759
OsPRMT708	TaPRMT3	0.0429068	0.536246	0.0800132
OsHDMA701	TaHDMA1	0.0663287	0.513073	0.129277
OsHDMA701	TaHDMA2	0.0606059	0.520725	0.116388
OsHDMA701	TaHDMA3	0.057757	0.499381	0.115657
OsHDMA702	TaHDMA4	0.0755234	0.590976	0.127794
OsHDMA702	TaHDMA6	0.076761	0.585395	0.131127
OsHDMA702	TaHDMA8	0.108472	0.646778	0.167712
OsHDMA703	TaHDMA10	0.108539	0.588931	0.184298
OsHDMA703	TaHDMA11	0.109235	0.558486	0.19559
OsHDMA703	TaHDMA12	0.109949	0.584182	0.18821
OsJMJ706	TaJMJ3	0.130871	0.625659	0.209173
OsJMJ706	TaJMJ11	0.136394	0.659395	0.206847
OsJMJ705	TaJMJ17	0.201751	0.569308	0.354379
OsJMJ705	TaJMJ19	0.217346	0.593653	0.366117
OsJMJ705	TaJMJ21	0.204308	0.552614	0.369712
OsJMJ716	TaJMJ26	0.142275	0.62451	0.227819
OsJMJ718	TaJMJ30	0.119571	0.563427	0.212221
OsJMJ718	TaJMJ33	0.149029	0.603105	0.247102
OsJMJ718	TaJMJ36	0.119936	0.579332	0.207024
OsJMJ719	TaJMJ37	0.217875	0.651066	0.334644
OsJMJ707	TaJMJ38	0.120101	0.458268	0.262076
OsJMJ719	TaJMJ39	0.227627	0.648756	0.350867
OsJMJ707	TaJMJ40	0.124154	0.386031	0.321617
OsJMJ719	TaJMJ41	0.242344	0.62127	0.390079
OsJMJ707	TaJMJ42	0.119038	0.40141	0.29655
OsJMJ708	TaJMJ48	0.16865	0.575726	0.292933
OsHAG703	TaHAG3	0.0171311	0.460169	0.0372278
OsHAM701	TaHAM1	0.0225807	0.421263	0.0536025
OsHAM701	TaHAM2	0.0225883	0.47461	0.0475933
OsHAM701	TaHAM3	0.0225959	0.443483	0.0509508
OsHAC704	TaHAC6	0.297815	0.937014	0.317834
OsHAC703	TaHAC7	0.0873963	0.487977	0.179099
OsHAC704	TaHAC9	0.294829	0.934105	0.315628
OsHAF701	TaHAF1	0.106977	0.553284	0.193349
OsHAF701	TaHAF3	0.110206	0.54637	0.201705
OsHAF701	TaHAF5	0.11082	0.535418	0.206978
OsHDA712	TaHDA1	0.0704286	0.476698	0.147743
OsHDA712	TaHDA3	0.0649222	0.426364	0.152269
OsHDA712	TaHDA5	0.0827934	0.413991	0.199988
OsHDA713	TaHDA7	0.108458	0.442412	0.245152
OsHDA713	TaHDA9	0.112174	0.420424	0.266811
OsHDA711	TaHDA10	0.0296842	0.4676	0.0634821
OsHDA713	TaHDA11	0.108741	0.43716	0.248745
OsHDA711	TaHDA12	0.0285368	0.424429	0.0672358
OsHDA714	TaHDA22	0.0944997	0.495614	0.190672
OsHDA706	TaHDA27	0.0697647	0.493874	0.14126
OsHDA706	TaHDA30	0.0780435	0.463082	0.168531
OsHDA706	TaHDA32	0.0753662	0.468296	0.160937
OsSRT702	TaSRT4	0.0702318	0.49616	0.141551
OsSRT702	TaSRT5	0.0653597	0.49616	0.131731
OsHDT701	TaHDT1	0.189804	1.23241	0.15401
OsHDT701	TaHDT2	0.163164	1.35325	0.120572
OsSDG713	HvSDG3	0.573172	1.90076	0.301549
OsSDG729	HvSDG12	0.362553	0.628042	0.577275
OsSDG714	HvSDG14	0.0646803	0.836549	0.077318
OsSDG718	HvSDG15	0.131682	0.65755	0.200262
OsSDG739	HvSDG17	0.101242	0.562614	0.17995
OsSDG733	HvSDG18	0.158106	1.15372	0.13704
OsSDG723	HvSDG19	0.0722112	0.490423	0.147243
OsSDG724	HvSDG20	0.120562	0.770094	0.156555
OsSDG727	HvSDG21	0.307239	0.774697	0.396592
OsSDG712	HvSDG23	0.206306	0.938822	0.21975
OsPRMT708	HvPRMT1	0.0551117	0.606657	0.090845
OsHDMA701	HvHDMA1	0.101909	0.497683	0.204767
OsHDMA703	HvHDMA4	0.0891441	0.434702	0.205069
OsJMJ718	HvJMJ8	0.150818	0.658971	0.228869
OsJMJ719	HvJMJ9	0.155164	0.657407	0.236025
OsHAM701	HvHAM1	0.0236121	0.468061	0.0504467
OsHAC703	HvHAC3	0.177014	0.969519	0.182579
OsHAC704	HvHAC3	0.317295	0.749383	0.423409
OsHAF701	HvHAF1	0.117411	0.686773	0.170961
OsHDA712	HvHDA2	0.0717883	0.445483	0.161147
OsHDA713	HvHDA3	0.122821	0.440199	0.279012
OsHDA711	HvHDA4	0.0303005	0.467025	0.0648798
OsHDA714	HvHDA8	0.112385	0.53515	0.210007
OsHDA703	HvHDA13	0.153709	0.59734	0.257322
OsSRT702	HvSRT2	0.0488414	0.503209	0.0970597
OsHDT701	HvHDT1	0.327774	2.14539	0.152781
OsHDT702	HvHDT2	0.40607	0.693265	0.585736
OsSDG741	SbSDG2	0.0944577	0.608929	0.155121
OsSDG718	SbSDG3	0.131623	0.631924	0.208289
OsSDG739	SbSDG4	0.140905	0.530894	0.265411
OsSDG726	SbSDG6	0.084262	0.561853	0.149972
OsSDG724	SbSDG8	0.237323	1.02076	0.232496
OsSDG727	SbSDG9	0.344332	0.88966	0.387037
OsSDG731	SbSDG12	0.151063	0.606851	0.24893
OsSDG721	SbSDG13	0.124486	0.657251	0.189404
OsSDG705	SbSDG14	0.105535	0.621188	0.169892
OsSDG728	SbSDG16	0.18519	0.869796	0.212912
OsSDG714	SbSDG17	0.0972936	0.743026	0.130942
OsSDG736	SbSDG19	0.228509	0.673298	0.339387
OsSDG712	SbSDG20	0.236691	0.664541	0.356172
OsSDG703	SbSDG22	0.397217	1.12983	0.351571
OsSDG708	SbSDG25	0.155088	0.688726	0.225181
OsSDG703	SbSDG26	0.20522	0.659721	0.311071
OsSDG722	SbSDG27	0.124055	0.619291	0.200317
OsSDG740	SbSDG29	0.154596	0.563879	0.274165
OsSDG707	SbSDG33	0.45218	1.2101	0.373672
OsSDG715	SbSDG34	0.235065	0.5997	0.391971
OsSDG728	SbSDG37	0.0996816	0.58583	0.170154
OsPRMT708	SbPRMT1	0.0722085	0.589626	0.122465
OsHDMA702	SbHDMA2	0.0810259	0.743836	0.10893
OsHDMA701	SbHDMA3	0.0617226	0.626821	0.0984692
OsHDMA703	SbHDMA4	0.146495	0.655339	0.22354
OsJMJ707	SbJMJ1	0.606947	2.39271	0.253666
OsJMJ716	SbJMJ3	0.129044	0.610881	0.211242
OsJMJ701	SbJMJ4	0.114845	0.758642	0.151382
OsJMJ718	SbJMJ6	0.20412	0.629613	0.324199
OsJMJ709	SbJMJ7	0.122316	0.547106	0.223569
OsJMJ705	SbJMJ8	0.202868	0.611655	0.33167
OsJMJ719	SbJMJ9	0.251242	0.691393	0.363385
OsJMJ707	SbJMJ10	0.190774	0.549437	0.347217
OsJMJ720	SbJMJ12	0.228471	0.767697	0.297606
OsJMJ710	SbJMJ13	0.10872	0.567219	0.191673
OsHAG702	SbHAG1	0.0418181	0.661478	0.0632191
OsHAG703	SbHAG2	0.0174657	0.526731	0.0331587
OsHAC704	SbHAC1	0.29991	1.06792	0.280834
OsHAF701	SbHAF1	0.132683	0.599878	0.221184
OsHDA704	SbHDA1	0.177319	0.500378	0.35437
OsHDA713	SbHDA2	0.122256	0.536461	0.227894
OsHDA701	SbHDA3	0.336538	0.465729	0.722605
OsHDA703	SbHDA5	0.128651	0.474717	0.271005
OsHDA712	SbHDA9	0.0760822	0.657697	0.11568
OsHDA706	SbHDA10	0.104364	0.608074	0.171631
OsHDT702	SbHDT1	0.620904	0.909443	0.68273
OsHDT701	SbHDT4	0.207687	0.716182	0.289992
OsSDG701	SvSDG26	0.0689686	0.606231	0.113766
OsSDG703	SvSDG32	0.175503	0.582421	0.301333
OsSDG705	SvSDG21	0.106193	0.599802	0.177047
OsSDG707	SvSDG28	0.201164	0.843762	0.238413
OsSDG708	SvSDG31	0.125132	0.675041	0.185369
OsSDG709	SvSDG35	0.355267	2.20267	0.161289
OsSDG710	SvSDG27	0.439781	0.932338	0.471697
OsSDG713	SvSDG36	0.593558	2.52595	0.234984
OsSDG715	SvSDG29	0.233204	0.495631	0.470519
OsSDG716	SvSDG37	0.108314	0.506537	0.213831
OsSDG717	SvSDG16	0.2392	0.669055	0.35752
OsSDG718	SvSDG39	0.125272	0.619497	0.202216
OsSDG721	SvSDG20	0.115845	0.605557	0.191303
OsSDG725	SvSDG1	0.189746	0.606585	0.31281
OsSDG726	SvSDG8	0.0794454	0.518989	0.153077
OsSDG727	SvSDG27	0.507161	1.42245	0.35654
OsSDG728	SvSDG23	0.185408	0.866616	0.213945
OsSDG729	SvSDG22	0.354818	0.615824	0.576168
OsSDG733	SvSDG36	0.118919	0.566024	0.210095
OsSDG738	SvSDG30	0.227888	0.682771	0.333769
OsSDG739	SvSDG40	0.131823	0.649429	0.202984
OsHDMA701	SvHDMA3	0.0574366	0.569018	0.10094
OsHDMA702	SvHDMA1	0.0655913	0.618738	0.106008
OsHDMA703	SvHDMA2	0.129077	0.626318	0.206088
OsHDMA704	SvHDMA4	0.174275	0.548548	0.317702
OsJMJ701	SvJMJ18	0.132542	0.658153	0.201385
OsJMJ705	SvJMJ10	0.203164	0.601983	0.337491
OsJMJ711	SvJMJ16	0.108485	0.533492	0.20335
OsJMJ716	SvJMJ17	0.140272	0.516393	0.271639
OsJMJ718	SvJMJ12	0.226459	2.62116	0.0863966
OsJMJ719	SvJMJ1	0.209681	0.628048	0.333862
OsHAG702	SvHAG6	0.0332125	0.618242	0.053721
OsHAG703	SvHAG5	0.0162447	0.47737	0.0340295
OsHAM701	SvHAG3	0.0184074	0.506281	0.036358
OsHDA701	SvHDA10	0.329452	0.303286	1.08628
OsHDA711	SvHDA12	0.0291216	0.499174	0.0583395
OsHDA712	SvHDA6	0.0665592	0.620072	0.107341
OsHDA713	SvHDA4	0.306692	0.813905	0.376815
OsSRT702	SvSRT2	0.0608618	0.506847	0.120079
OsHDT701	SvHDT1	0.150927	0.713898	0.211413
OsHDT702	SvHDT2	0.438542	0.664343	0.660114
OsSDG703	SiSDG11	0.176536	0.570088	0.309665
OsSDG724	SiSDG12	0.194727	0.82968	0.234702
OsSDG732	SiSDG15	0.152125	0.526817	0.288763
OsSDG731	SiSDG16	0.149178	0.596885	0.249927
OsSDG717	SiSDG20	0.258294	0.681984	0.378739
OsSDG716	SiSDG24	0.105634	0.516547	0.204499
OsSDG718	SiSDG26	0.125994	0.623024	0.20223
OsSDG739	SiSDG27	0.125424	0.477631	0.262596
OsSDG721	SiSDG28	0.114859	0.615023	0.186755
OsSDG705	SiSDG29	0.108077	0.58506	0.184728
OsSDG729	SiSDG30	0.354818	0.615824	0.576168
OsSDG728	SiSDG31	0.185615	0.864918	0.214604
OsSDG714	SiSDG32	0.0838538	0.725667	0.115554
OsSDG727	SiSDG35	0.527005	1.48338	0.355273
OsSDG707	SiSDG36	0.362473	0.967869	0.374506
OsSDG715	SiSDG37	0.231995	0.488167	0.475238
OsSDG708	SiSDG38	0.12517	0.666894	0.187691
OsSDG722	SiSDG40	0.110233	0.55999	0.196848
OsSDG709	SiSDG41	0.339279	2.26126	0.15004
OsSDG733	SiSDG41	0.122668	0.570632	0.214968
OsSDG713	SiSDG41	0.628358	2.89833	0.2168
OsSDG725	SiSDG1	0.190146	0.608138	0.31267
OsSDG736	SiSDG2	0.234114	0.72115	0.32464
OsSDG712	SiSDG4	0.243372	0.580279	0.419405
OsSDG726	SiSDG9	0.0794454	0.518989	0.153077
OsPRMT708	SiPRMT1	0.0631304	0.524177	0.120437
OsHDMA702	SiHDMA1	0.064987	0.619486	0.104905
OsHDMA704	SiHDMA2	0.17289	0.54389	0.317876
OsHDMA703	SiHDMA3	0.0971745	0.562738	0.172682
OsHDMA701	SiHDMA4	0.0586182	0.569487	0.102932
OsJMJ719	SiJMJ1	0.199838	0.584873	0.341677
OsJMJ707	SiJMJ2	0.163183	0.469103	0.347862
OsJMJ720	SiJMJ4	0.214189	0.764086	0.280321
OsJMJ706	SiJMJ12	0.14074	0.67385	0.208859
OsJMJ711	SiJMJ13	0.144016	0.622385	0.231394
OsJMJ716	SiJMJ14	0.141289	0.524722	0.269265
OsJMJ701	SiJMJ15	0.132542	0.658153	0.201385
OsJMJ709	SiJMJ16	0.12469	0.527004	0.236602
OsJMJ705	SiJMJ17	0.206554	0.605243	0.341274
OsJMJ718	SiJMJ19	0.270224	2.40894	0.112175
OsJMJ710	SiJMJ20	0.102168	0.58828	0.173672
OsHAM701	SiHAM1	0.0184074	0.512736	0.0359003
OsHAC703	SiHAC3	0.255356	1.04408	0.244575
OsHAC704	SiHAC3	0.275311	0.721821	0.381411
OsHAF701	SiHAF1	0.128657	0.55858	0.230328
OsHDA713	SiHDA4	0.112094	0.50537	0.221806
OsHDA712	SiHDA5	0.0657181	0.633689	0.103707
OsHDA703	SiHDA6	0.160123	0.702061	0.228076
OsHDA701	SiHDA8	0.344404	0.333318	1.03326
OsHDA711	SiHDA10	0.027958	0.499174	0.0560084
OsHDA714	SiHDA11	0.0987924	0.529981	0.186407
OsSRT702	SiSRT2	0.0608559	0.500094	0.121689
OsHDT701	SiHDT1	0.15279	0.711725	0.214676
OsHDT702	SiHDT2	0.424874	0.675438	0.629035
OsSDG739	ZmSDG1	0.146408	0.543138	0.269559
OsSDG718	ZmSDG2	0.121286	0.706652	0.171635
OsSDG715	ZmSDG3	0.246556	0.589989	0.417899
OsSDG707	ZmSDG4	0.529285	0.993004	0.533015
OsSDG722	ZmSDG6	0.106437	0.724964	0.146818
OsSDG708	ZmSDG7	0.156068	0.93591	0.166755
OsSDG738	ZmSDG8	0.224623	0.695156	0.323127
OsSDG727	ZmSDG11	0.336596	0.902276	0.373052
OsSDG732	ZmSDG12	0.179243	0.661518	0.270958
OsSDG721	ZmSDG15	0.0859104	0.714656	0.120212
OsSDG714	ZmSDG17	0.0942824	0.749504	0.125793
OsSDG728	ZmSDG18	0.182408	0.875933	0.208244
OsSDG705	ZmSDG20	0.165298	1.06047	0.155872
OsSDG701	ZmSDG21	0.0766245	0.605553	0.126536
OsSDG736	ZmSDG22	0.313671	0.929131	0.337596
OsSDG712	ZmSDG23	0.223715	0.70571	0.317007
OsSDG716	ZmSDG24	0.160012	0.62281	0.25692
OsSDG725	ZmSDG25	0.231166	0.694979	0.332622
OsSDG728	ZmSDG28	0.0829595	0.526961	0.15743
OsSDG726	ZmSDG30	0.095758	0.579826	0.16515
OsSDG724	ZmSDG32	0.236265	1.07876	0.219016
OsSDG731	ZmSDG34	0.154389	0.578005	0.267107
OsSDG721	ZmSDG35	0.105743	0.653929	0.161704
OsSDG728	ZmSDG36	0.0889285	0.627271	0.14177
OsSDG705	ZmSDG37	0.12414	0.640947	0.193682
OsSDG714	ZmSDG38	0.148016	0.814246	0.181783
OsSDG701	ZmSDG40	0.0703739	0.593267	0.118621
OsSDG740	ZmSDG41	0.164484	0.57112	0.288003
OsHDMA704	ZmHDMA1	0.214229	0.579603	0.369612
OsHDMA702	ZmHDMA2	0.0780089	0.745732	0.104607
OsHDMA703	ZmHDMA3	0.148097	0.635617	0.232997
OsJMJ706	ZmJMJ1	0.156439	0.734461	0.212998
OsJMJ705	ZmJMJ4	0.253679	0.707217	0.3587
OsJMJ720	ZmJMJ5	0.273398	0.702016	0.389448
OsJMJ710	ZmJMJ6	0.110784	0.673332	0.16453
OsJMJ719	ZmJMJ7	0.252974	0.893861	0.283013
OsJMJ706	ZmJMJ8	0.181607	0.751621	0.24162
OsJMJ707	ZmJMJ10	0.186306	0.56172	0.33167
OsJMJ718	ZmJMJ12	0.161804	0.539637	0.299838
OsJMJ709	ZmJMJ13	0.118804	0.497876	0.238621
OsJMJ705	ZmJMJ14	0.207878	0.704793	0.294949
OsJMJ716	ZmJMJ15	0.130022	0.626083	0.207676
OsJMJ701	ZmJMJ16	0.109074	0.787029	0.13859
OsHAG703	ZmHAG1	0.0181534	0.608806	0.029818
OsHAG702	ZmHAG2	0.0517141	0.674451	0.0766758
OsHAG703	ZmHAG3	0.0170721	0.595395	0.0286736
OsHAM701	ZmHAM1	0.0219802	0.595349	0.0369198
OsHAM701	ZmHAM2	0.0174906	0.665888	0.0262666
OsHAC704	ZmHAC4	0.315226	1.11309	0.283198
OsHAF701	ZmHAF1	0.126449	0.596043	0.212148
OsHDA711	ZmHDA1	0.0390003	0.593222	0.0657431
OsHDA713	ZmHDA2	0.177152	0.578917	0.306005
OsHDA705	ZmHDA4	0.0440232	0.450272	0.0977703
OsHDA703	ZmHDA5	0.0922265	0.46907	0.196616
OsHDA704	ZmHDA9	0.180102	0.540612	0.333144
OsHDA706	ZmHDA12	0.11781	0.673456	0.174933
OsSRT702	ZmSRT2	0.0873654	0.528927	0.165175

## Sheet: Table S5
Table S5 Common DEGs among different classes
Group	BR_BRZ and AC	BR_BRZ and Salt	AC and Heat_Drought	AC and Salt	AC and N_Cd	Heat_Drought and Salt	Heat_Drought and Sa_Sg	BR_BRZ, AC and Heat_Drought	BR_BRZ, AC and Salt	AC, Heat_Drought and Salt	BR_BRZ, AC, Heat_Drought and Salt	AC, Heat_Drought, Salt, and Sa_Sg	AC, Heat_Drought, Salt and N_Cd	Heat_Drought, Salt, Sa_Sg, and N_Cd	BR_BRZ, AC, Heat_Drought, Salt.and N_Cd
Gene	TaSDG68	TaSDG103	TaHDA4	TaJMJ25	TaSDG102	TaSDG50	TaSDG81	TaJMJ21	TaSDG55	TaSDG31	TaSDG2	TaJMJ40	TaSDG13	TaJMJ11	TaJMJ34
	TaJMJ5	TaSDG95	TaHAG5	TaSDG35		TaSDG54	TaJMJ7	TaSDG101	TaJMJ17	TaSDG51	TaSDG4	TaJMJ42	TaJMJ28
				TaSDG27		TaSDG59				TaSDG11
				TaSDG84		TaHDMA5				TaSDG98
						TaHDA11				TaSDG104
						TaJMJ10				TaSDG17
						TaHDMA6				TaSDG58
						TaHDA12				TaHDA6
						TaHDMA7				TaHAC9
						TaJMJ12				TaJMJ13
						TaHDMA8				TaJMJ38
						TaHDMA9				TaHAC2
						TaHDA16				TaSDG110
						TaJMJ15				TaSDG24
						TaHDMA3				TaSDG22
						TaHDMA4				TaSDG6
						TaPRMT3				TaSDG7
						TaPRMT2				TaHAC10
						TaPRMT1				TaSDG8
						TaSDG63				TaSDG1
						TaSDG67				TaSDG3
						TaJMJ22
						TaJMJ27
						TaSDG38
						TaSDG37
						TaSDG36
						TaSDG107
						TaHDA30
						TaHAG3
						TaHAG2
						TaHDA32
						TaHAG1
						TaJMJ2
						TaHDA19
						TaJMJ4
						TaJMJ6
						TaSDG49
						TaHDA24
						TaHDA25
						TaHDA26
						TaHDA27
						TaHDA28
						TaHDA29
						TaSDG90
						TaSDG97
						TaSDG19
						TaSDG111
						TaHDT2
						TaSDG21
						TaHAF4
						TaSDG72
						TaSDG79
						TaSDG78
						TaJMJ29
						TaSDG77
						TaHDA7
						TaJMJ31
						TaHAC8
						TaJMJ35
						TaHDA1
						TaHAC6
						TaHAC4
						TaSRT5
						TaHAC1
						TaSRT2
						TaSRT3
						TaSDG80
						TaJMJ39
						TaJMJ43
						TaJMJ44
						TaJMJ47
						TaJMJ48
